# Supplementary material for: Cone-Beam Computed Tomographic Evaluation of Periapical Lesion Healing After Root Canal Preparation with Different File Systems
Source: Bioengineering (Basel). 2025 Nov 19;12(11):1267. doi: 10.3390/bioengineering12111267 (PMC12650241; doi:10.3390/bioengineering12111267)
Supplement: Supplementary file 1 [file bioengineering-12-01267-s001.zip]

Archive with 1 entries (1 files):
- bioengineering-3992600-supplementary.pdf
